# Supplementary material for: Complex translocation disrupting TCF4 and altering TCF4 isoform expression segregates as mild autosomal dominant intellectual disability
Source: Orphanet J Rare Dis. 2016 May 14;11:62. doi: 10.1186/s13023-016-0439-6 (PMC4868023; doi:10.1186/s13023-016-0439-6)
Supplement: Additional file 2: — Read summary statistics of whole-genome sequencing on Illumina HiSeq 2000 (>Q20). (XLSX 56 kb) [file 13023_2016_439_MOESM2_ESM.xlsx]

## Sheet: Sheet1
Supplementary Table 2. Read summary statistics of whole-genome sequencing on Illumina HiSeq 2000 (>Q20)
Flowcell_Lane	totalReads	totalBases	usedReads	usedBases	goodReads	goodReadBases	failedTileFilt	failedFilt	failedQC	singleExclude	nonUniqueAlign	goodPairs	mixedPairs	riboCount	mitoCount	splicedReads	exportSet	date	instrumentName	runID	laneNumber	barcode	highSDFragmentLength	lowSDFragmentLength	maxFragmentLength	medianFragmentLength	minFragmentLength	nominalOrientation	read1Length	read2Length
C18YKACXX _L1	24000000	2400000000	10651932	2130386400	19740421	1974042100	0	0	0	46273	884116	9880407	92725	0	0	0	1	16_07_51_15_11_12	HS2000-887	259	1	0	63	56	596	309	139	Rp	100	100
C18YKACXX _L1	24000000	2400000000	10636199	2127239800	19673975	1967397500	0	0	0	47498	888133	9828856	88372	0	0	0	2	15_51_48_15_11_12	HS2000-887	259	1	0	63	55	596	308	136	Rp	100	100
C18YKACXX _L1	24000000	2400000000	10633299	2126659800	19628348	1962834800	0	0	0	48438	890030	9829863	97102	0	0	0	3	16_37_48_15_11_12	HS2000-887	259	1	0	62	55	586	308	138	Rp	100	100
C18YKACXX _L1	24000000	2400000000	10628283	2125656600	19639689	1963968900	0	0	0	48715	889625	9832695	96521	0	0	0	4	16_27_44_15_11_12	HS2000-887	259	1	0	63	54	588	308	137	Rp	100	100
C18YKACXX _L1	24000000	2400000000	10619893	2123978600	19576808	1957680800	0	0	0	49125	893770	9789382	95139	0	0	0	5	16_25_01_15_11_12	HS2000-887	259	1	0	63	55	575	308	136	Rp	100	100
C18YKACXX _L1	24000000	2400000000	10629766	2125953200	19656224	1965622400	0	0	0	47851	885718	9845125	96385	0	0	0	6	16_09_06_15_11_12	HS2000-887	259	1	0	63	55	587	309	137	Rp	100	100
C18YKACXX _L1	24000000	2400000000	10611872	2122374400	19556818	1955681800	0	0	0	49551	892702	9778990	92895	0	0	0	7	16_07_50_15_11_12	HS2000-887	259	1	0	63	55	588	308	136	Rp	100	100
C18YKACXX _L1	24000000	2400000000	10595650	2119130000	19294603	1929460300	0	0	0	58571	908149	9781959	108551	0	0	0	8	15_53_03_15_11_12	HS2000-887	259	1	0	63	54	590	307	135	Rp	100	100
C18YKACXX _L1	24000000	2400000000	10616134	2123226800	19550999	1955099900	0	0	0	50212	885359	9770840	106797	0	0	0	9	15_52_36_15_11_12	HS2000-887	259	1	0	63	55	584	308	136	Rp	100	100
C18YKACXX _L1	24000000	2400000000	10632095	2126419000	19571885	1957188500	0	0	0	50880	889873	9802540	102797	0	0	0	10	16_08_14_15_11_12	HS2000-887	259	1	0	64	55	603	307	135	Rp	100	100
C18YKACXX _L1	24000000	2400000000	10617870	2123574000	19588120	1958812000	0	0	0	49835	886669	9821748	96887	0	0	0	11	15_53_00_15_11_12	HS2000-887	259	1	0	64	54	581	307	138	Rp	100	100
C18YKACXX _L1	24000000	2400000000	10637212	2127442400	19587887	1958788700	0	0	0	51176	891738	9808244	90880	0	0	0	12	15_51_48_15_11_12	HS2000-887	259	1	0	63	55	584	307	135	Rp	100	100
C18YKACXX _L1	24000000	2400000000	10632727	2126545400	19649266	1964926600	0	0	0	49281	888061	9861399	87407	0	0	0	13	15_51_52_15_11_12	HS2000-887	259	1	0	63	55	583	308	136	Rp	100	100
C18YKACXX _L1	24000000	2400000000	10627864	2125572800	19564486	1956448600	0	0	0	50981	894962	9815504	84192	0	0	0	14	16_37_53_15_11_12	HS2000-887	259	1	0	64	55	587	307	135	Rp	100	100
C18YKACXX _L1	2989774	298977400	1323933	264786600	2426494	242649400	0	0	0	6681	112503	1213858	10916	0	0	0	15	16_26_22_15_11_12	HS2000-887	259	1	0	63	55	574	307	137	Rp	100	100
C18YKACXX _L2	24000000	2400000000	10648133	2129626600	19734153	1973415300	0	0	0	46290	883138	9887314	89006	0	0	0	16	16_37_45_15_11_12	HS2000-887	259	2	0	64	55	599	308	137	Rp	100	100
C18YKACXX _L2	24000000	2400000000	10629277	2125855400	19648647	1964864700	0	0	0	47804	887335	9833201	86187	0	0	0	17	16_08_33_15_11_12	HS2000-887	259	2	0	63	55	602	308	134	Rp	100	100
C18YKACXX _L2	24000000	2400000000	10628769	2125753800	19609706	1960970600	0	0	0	49173	890959	9824259	95918	0	0	0	18	16_24_03_15_11_12	HS2000-887	259	2	0	64	54	579	307	137	Rp	100	100
C18YKACXX _L2	24000000	2400000000	10626288	2125257600	19630673	1963067300	0	0	0	48550	887501	9834377	95158	0	0	0	19	16_25_10_15_11_12	HS2000-887	259	2	0	64	54	589	307	136	Rp	100	100
C18YKACXX _L2	24000000	2400000000	10614611	2122922200	19554496	1955449600	0	0	0	50314	892959	9787387	93785	0	0	0	20	16_08_54_15_11_12	HS2000-887	259	2	0	63	55	584	307	137	Rp	100	100
C18YKACXX _L2	24000000	2400000000	10629971	2125994200	19651651	1965165100	0	0	0	49068	885454	9849439	94145	0	0	0	21	16_37_45_15_11_12	HS2000-887	259	2	0	64	55	587	308	138	Rp	100	100
C18YKACXX _L2	24000000	2400000000	10609930	2121986000	19548749	1954874900	0	0	0	50373	890561	9784885	91923	0	0	0	22	16_24_17_15_11_12	HS2000-887	259	2	0	63	55	578	308	135	Rp	100	100
C18YKACXX _L2	24000000	2400000000	10632526	2126505200	19620876	1962087600	0	0	0	49385	885023	9836620	93517	0	0	0	23	16_24_09_15_11_12	HS2000-887	259	2	0	64	54	581	307	135	Rp	100	100
C18YKACXX _L2	24000000	2400000000	10624424	2124884800	19607409	1960740900	0	0	0	49243	888904	9827158	87676	0	0	0	24	16_08_17_15_11_12	HS2000-887	259	2	0	62	55	583	308	134	Rp	100	100
C18YKACXX _L2	24000000	2400000000	10635394	2127078800	19599118	1959911800	0	0	0	50356	892329	9830685	87544	0	0	0	25	15_52_13_15_11_12	HS2000-887	259	2	0	64	54	587	307	136	Rp	100	100
C18YKACXX _L2	24000000	2400000000	10622196	2124439200	19622198	1962219800	0	0	0	49526	887801	9844552	90329	0	0	0	26	16_08_48_15_11_12	HS2000-887	259	2	0	63	55	578	308	137	Rp	100	100
C18YKACXX _L2	24000000	2400000000	10641685	2128337000	19614598	1961459800	0	0	0	49810	891589	9826644	83176	0	0	0	27	16_37_45_15_11_12	HS2000-887	259	2	0	63	54	585	307	135	Rp	100	100
C18YKACXX _L2	24000000	2400000000	10634913	2126982600	19658233	1965823300	0	0	0	48605	884595	9865724	87838	0	0	0	28	15_52_54_15_11_12	HS2000-887	259	2	0	63	55	585	308	136	Rp	100	100
C18YKACXX _L2	24000000	2400000000	10626729	2125345800	19582503	1958250300	0	0	0	49678	895235	9821579	82743	0	0	0	29	16_24_12_15_11_12	HS2000-887	259	2	0	64	54	578	307	138	Rp	100	100
C18YKACXX _L2	4481298	448129800	1986319	397263800	3645343	364534300	0	0	0	9666	167614	1824332	15483	0	0	0	30	16_11_53_15_11_12	HS2000-887	259	2	0	63	55	575	307	134	Rp	100	100
D1DJKACXX _L8	24000000	2400000000	10651561	2130312200	19608217	1960821700	0	0	0	49186	883950	9886130	71441	0	0	0	31	15_52_19_15_11_12	HS2000-1266	79	8	0	64	54	599	308	134	Rp	100	100
D1DJKACXX _L8	24000000	2400000000	10645399	2129079800	19647551	1964755100	0	0	0	46960	882148	9872936	70444	0	0	0	32	15_53_00_15_11_12	HS2000-1266	79	8	0	64	55	587	308	138	Rp	100	100
D1DJKACXX _L8	24000000	2400000000	10623684	2124736800	19443518	1944351800	0	0	0	49383	891321	9795463	76754	0	0	0	33	16_08_47_15_11_12	HS2000-1266	79	8	0	63	54	594	307	136	Rp	100	100
D1DJKACXX _L8	24000000	2400000000	10648997	2129799400	19624106	1962410600	0	0	0	48286	883203	9882518	74822	0	0	0	34	16_09_07_15_11_12	HS2000-1266	79	8	0	62	55	591	308	136	Rp	100	100
D1DJKACXX _L8	24000000	2400000000	10642605	2128521000	19648932	1964893200	0	0	0	46928	883308	9866597	73087	0	0	0	35	16_37_37_15_11_12	HS2000-1266	79	8	0	63	55	595	308	137	Rp	100	100
D1DJKACXX _L8	24000000	2400000000	10627225	2125445000	19432698	1943269800	0	0	0	50004	890705	9790092	79813	0	0	0	36	16_24_46_15_11_12	HS2000-1266	79	8	0	63	55	583	307	134	Rp	100	100
D1DJKACXX _L8	24000000	2400000000	10643559	2128711800	19626518	1962651800	0	0	0	48018	883372	9871491	76552	0	0	0	37	15_52_19_15_11_12	HS2000-1266	79	8	0	63	55	595	308	138	Rp	100	100
D1DJKACXX _L8	24000000	2400000000	10636889	2127377800	19611874	1961187400	0	0	0	47205	886757	9853230	72380	0	0	0	38	15_53_03_15_11_12	HS2000-1266	79	8	0	63	55	573	308	137	Rp	100	100
D1DJKACXX _L8	24000000	2400000000	10621439	2124287800	19400852	1940085200	0	0	0	49975	892417	9783704	80933	0	0	0	39	16_37_37_15_11_12	HS2000-1266	79	8	0	63	54	587	307	135	Rp	100	100
D1DJKACXX _L8	24000000	2400000000	10631123	2126224600	19603125	1960312500	0	0	0	47838	883651	9859106	77002	0	0	0	40	16_37_34_15_11_12	HS2000-1266	79	8	0	62	56	611	309	140	Rp	100	100
D1DJKACXX _L8	24000000	2400000000	10615508	2123101600	19542070	1954207000	0	0	0	48268	892413	9828282	76872	0	0	0	41	16_24_02_15_11_12	HS2000-1266	79	8	0	63	55	580	308	136	Rp	100	100
D1DJKACXX _L8	24000000	2400000000	10625156	2125031200	19469359	1946935900	0	0	0	49558	892971	9809095	80300	0	0	0	42	16_24_37_15_11_12	HS2000-1266	79	8	0	63	55	581	307	137	Rp	100	100
D1DJKACXX _L8	24000000	2400000000	10620820	2124164000	19617911	1961791100	0	0	0	46421	883057	9848570	81385	0	0	0	43	16_37_40_15_11_12	HS2000-1266	79	8	0	63	55	583	308	136	Rp	100	100
D1DJKACXX _L8	24000000	2400000000	10612628	2122525600	19560399	1956039900	0	0	0	46634	890778	9818516	79837	0	0	0	44	16_24_35_15_11_12	HS2000-1266	79	8	0	64	54	573	307	136	Rp	100	100
D1DJKACXX _L8	24000000	2400000000	10633913	2126782600	19548781	1954878100	0	0	0	48215	886298	9818573	82017	0	0	0	45	16_24_01_15_11_12	HS2000-1266	79	8	0	64	55	586	307	137	Rp	100	100
D1DJKACXX _L8	24000000	2400000000	10625534	2125106800	19650689	1965068900	0	0	0	46240	881895	9855884	80002	0	0	0	46	16_08_12_15_11_12	HS2000-1266	79	8	0	63	55	602	308	137	Rp	100	100
D1DJKACXX _L8	24000000	2400000000	10615250	2123050000	19527297	1952729700	0	0	0	47642	891987	9808926	76872	0	0	0	47	16_07_48_15_11_12	HS2000-1266	79	8	0	63	55	581	308	138	Rp	100	100
D1DJKACXX _L8	6936052	693605200	3068752	613750400	5586260	558626000	0	0	0	14484	258349	2810167	24357	0	0	0	48	16_29_32_15_11_12	HS2000-1266	79	8	0	62	55	570	308	136	Rp	100	100
Total Statistics	1094407124	109440712400	484675936	96935187200	893184533	89318453300	0	0	0	2234154	40530985	448198846	3956864	0	0	0
