# Supplementary material for: Complex translocation disrupting TCF4 and altering TCF4 isoform expression segregates as mild autosomal dominant intellectual disability
Source: Orphanet J Rare Dis. 2016 May 14;11:62. doi: 10.1186/s13023-016-0439-6 (PMC4868023; doi:10.1186/s13023-016-0439-6)
Supplement: Additional file 3: — CASAVA human reference sequence (hg19) coverage summary of whole genome library. (XLSX 51 kb) [file 13023_2016_439_MOESM3_ESM.xlsx]

## Sheet: Sheet1
Supplementary Table 3. CASAVA human reference sequence (hg19) coverage summary of whole genome library
seq_name	sites	known_sites	known_sites_mapped	known_sites_coverage	Mapped (%)	Average Coverage (X)
chr1	249250621	225280621	220542135	7168146682	97.8966	31.8187
chr2	243199373	238204518	234678985	7634415809	98.52	32.0498
chr3	198022430	194797135	193912417	6265661877	99.5458	32.1651
chr4	191154276	187661676	186446363	5904655504	99.3524	31.4644
chr5	180915260	177695260	175009822	5589671515	98.4887	31.4565
chr6	171115067	167395066	166393106	5447929852	99.4014	32.5453
chr7	159138663	155353663	152344651	4793510940	98.0631	30.8555
chrX	155270560	151100560	146343600	2299196077	96.8518	15.2163
chr8	146364022	142888922	140922017	4531627801	98.6235	31.7143
chr9	141213431	120143431	111419246	3514948894	92.7385	29.2563
chr10	135534747	131314738	128191026	4201988850	97.6212	31.9994
chr11	135006516	131129516	130041927	4165965190	99.1706	31.7699
chr12	133851895	130481393	129928279	4183735816	99.5761	32.0639
chr13	115169878	95589878	95137308	3031208014	99.5266	31.7106
chr14	107349540	88289540	87345647	2817814559	98.9309	31.9156
chr15	102531392	81694766	78542739	2536901382	96.1417	31.0534
chr16	90354753	78884753	76173978	2454385958	96.5636	31.1136
chr17	81195210	77795210	76441051	2454731389	98.2593	31.5538
chr18	78077248	74657229	74310621	2412838081	99.5357	32.3189
chr20	63025520	59505520	59184177	1956167134	99.46	32.8737
chrY	59373566	22984529	16019477	246270152	69.6968	10.7146
chr19	59128983	55808983	55211029	1726002784	98.9286	30.927
chr22	51304566	34894545	33862665	1078530901	97.0429	30.9083
chr21	48129895	35106642	34928922	1161382834	99.4938	33.0816
All Chrom	3095677412	2858658094	2803331188	87577687995	98.0646	30.6359
Autosomes	2881033286	2684573005	2640968111	85032221766	98.3757	31.6744
chrM	16571	16571	16571	114284040	100	6896.63
